# Supplementary material for: Jail, an unappreciated medical home: Assessing the feasibility of a strengths-based case management intervention to improve the care retention of HIV-infected persons once released from jail
Source: PLoS One. 2018 Mar 30;13(3):e0191643. doi: 10.1371/journal.pone.0191643 (PMC5877830; doi:10.1371/journal.pone.0191643)
Supplement: S3 File — (XLSX) [file pone.0191643.s003.xlsx]

## Sheet: Participants_AllEvents_REDCAP_n
2	Lab - 1	2014-08-25
974	Lab - 2	2015-01-29
1302	Lab - 3	2015-02-05
1302	Lab - 4	2016-03-08
1302	Lab - 5	2015-10-06
1553	Lab - 6	2015-01-23
1728	Lab - 7	2015-01-28
1938	Lab - 8	2014-12-10
2117	Lab - 9	2015-01-30
2117	Lab - 10	2015-08-07
2117	Lab - 11	2015-06-08
2475	Lab - 12	2015-07-03
2475	Lab - 13	2014-08-13
2475	Lab - 14	2014-09-05
2475	Lab - 15	2015-02-06
2475	Lab - 16	2015-09-03
2475	Lab - 17	2015-11-19
2475	Lab - 18	2015-12-16
2601	Lab - 19	2014-09-24
2601	Lab - 20	2015-02-12
2601	Lab - 21	2015-03-11
2601	Lab - 22	2015-04-09
2601	Lab - 23	2016-01-12
2718	Lab - 24	2014-09-29
2928	Lab - 25	2014-12-05
2928	Lab - 26	2015-02-05
2928	Lab - 27	2015-09-23
2928	Lab - 28	2015-10-20
2928	Lab - 29	2016-01-05
2928	Lab - 30	2016-04-29
3110	Lab - 31	2014-09-18
3110	Lab - 32	2015-12-28
3466	Lab - 33	2014-10-04
3466	Lab - 34	2015-06-02
3466	Lab - 35	2014-12-03
3466	Lab - 36	2015-03-23
3466	Lab - 37	2015-04-09
3466	Lab - 38	2015-05-08
3466	Lab - 39	2015-06-02
3610	Lab - 40	2014-10-10
3769	Lab - 41	2014-10-08
3769	Lab - 42	2014-10-10
3772	Lab - 43	2014-10-08
3772	Lab - 44	2014-10-10
3938	Lab - 45	2014-05-28
3938	Lab - 46	2014-08-14
3938	Lab - 47	2014-10-16
3938	Lab - 48	2015-04-02
3938	Lab - 49	2015-09-02
3938	Lab - 50	2015-05-02
3938	Lab - 51	2015-06-03
3938	Lab - 52	2015-08-26
3950	Lab - 53	2014-10-13
3950	Lab - 54	2014-10-17
3950	Lab - 55	2014-12-16
3950	Lab - 56	2015-11-19
4153	Lab - 57	2014-10-23
4153	Lab - 58	2013-03-15
4153	Lab - 59	2015-04-09
4153	Lab - 60	2015-05-21
4153	Lab - 61	2014-01-27
4153	Lab - 62	2015-10-30
4153	Lab - 63	2015-11-06
4153	Lab - 64	2015-07-16
4450	Lab - 65	2014-10-17
4450	Lab - 66	2014-10-23
4450	Lab - 67	2015-07-26
4569	Lab - 68	2014-09-09
4569	Lab - 69	2014-09-11
4569	Lab - 70	2014-11-21
4617	Lab - 71	2014-10-27
4621	Lab - 72	2013-09-17
4621	Lab - 73	2014-06-27
4621	Lab - 74	2014-06-29
4621	Lab - 75	2014-10-19
4621	Lab - 76	2014-10-23
4978	Lab - 77	2014-10-27
4978	Lab - 78	2014-10-30
5130	Lab - 79	2014-12-09
5130	Lab - 80	2014-12-18
5130	Lab - 81	2015-08-18
5130	Lab - 82	2015-08-19
5130	Lab - 83	2015-10-15
5130	Lab - 84	2016-01-05
6163	Lab - 85	2014-11-13
6163	Lab - 86	2014-12-09
6310	Lab - 87	2014-07-25
6310	Lab - 88	2014-07-28
6310	Lab - 89	2015-05-13
6310	Lab - 90	2015-08-19
6994	Lab - 91	2014-07-21
6994	Lab - 92	2014-07-24
7212	Lab - 93	2015-01-20
7212	Lab - 94	2016-03-11
7212	Lab - 95	2015-08-26
7212	Lab - 96	2015-12-09
7272	Lab - 97	2014-11-24
7272	Lab - 98	2014-12-26
7272	Lab - 99	2016-02-18
7272	Lab - 100	2014-11-20
7272	Lab - 101	2015-07-11
7272	Lab - 102	2016-01-04
7629	Lab - 103	2014-12-30
7629	Lab - 104	2014-12-04
7629	Lab - 105	2014-11-30
7629	Lab - 106	2014-05-22
7629	Lab - 107	2014-11-07
7629	Lab - 108	2015-07-01
7769	Lab - 109	2014-12-11
7835	Lab - 110	2015-12-16
7835	Lab - 111	2016-04-05
7835	Lab - 112	2015-03-02
7966	Lab - 113	2014-04-05
7966	Lab - 114	2014-08-04
7966	Lab - 115	2015-03-27
7966	Lab - 116	2015-08-19
8130	Lab - 117	2014-12-16
8197	Lab - 118	2013-04-25
8197	Lab - 119	2015-10-16
8197	Lab - 120	2016-02-01
8197	Lab - 121	2015-05-01
8197	Lab - 122	2015-08-26
8197	Lab - 123	2015-07-10
8197	Lab - 124	2015-05-04
8254	Lab - 125	2014-08-05
8254	Lab - 126	2015-06-01
8254	Lab - 127	2015-07-01
8262	Lab - 128	2014-09-08
8262	Lab - 129	2015-02-11
8354	Lab - 130	2014-08-06
8354	Lab - 131	2014-09-25
8354	Lab - 132	2015-04-06
8354	Lab - 133	2015-12-10
8646	Lab - 134	2014-12-14
8646	Lab - 135	2015-01-21
8646	Lab - 136	2015-01-13
8660	Lab - 137	2014-03-11
8660	Lab - 138	2014-08-05
8660	Lab - 139	2014-09-16
8660	Lab - 140	2014-09-29
8660	Lab - 141	2015-12-18
8905	Lab - 142	2014-08-19
8905	Lab - 143	2014-12-19
8905	Lab - 144	2014-12-29
8905	Lab - 145	2015-02-16
9835	Lab - 146	2015-10-20
9835	Lab - 147	2015-09-01
9835	Lab - 148	2014-08-23
9835	Lab - 149	2013-11-01
9835	Lab - 150	2014-02-11
9835	Lab - 151	2015-11-18
9835	Lab - 152	2015-01-16
9835	Lab - 153	2015-11-18
9835	Lab - 154	2015-01-20
2475	Re-entry - ACDC - 1	2015-03-18	2015-03-31
2475	Re-entry - ACDC - 2	2015-04-08	2015-08-03
2475	Re-entry - ACDC - 3	2015-09-25	2015-09-28
2475	Re-entry - ACDC - 4	2015-11-12	2015-11-19
2601	Re-entry - ACDC - 5	2014-11-17	2014-11-26
2601	Re-entry - ACDC - 6	2015-05-09	2015-05-10
2601	Re-entry - ACDC - 7	2015-05-19	2015-05-27
2601	Re-entry - ACDC - 8	2015-06-26	2015-06-28
2601	Re-entry - ACDC - 9	2015-07-04	2015-07-05
2601	Re-entry - ACDC - 10	2015-07-22	2015-07-27
2601	Re-entry - ACDC - 11	2015-10-22	2015-11-06
3110	Re-entry - ACDC - 12	2014-10-22	2014-11-20
3110	Re-entry - ACDC - 13	2014-12-08	2014-12-11
3110	Re-entry - ACDC - 14	2015-03-30	2015-04-07
3110	Re-entry - ACDC - 15	2015-05-14	2015-06-16
3110	Re-entry - ACDC - 16	2015-08-10	2015-08-25
3110	Re-entry - ACDC - 17	2015-09-28	2015-11-17
3938	Re-entry - ACDC - 18	2014-11-24	2014-12-02
3938	Re-entry - ACDC - 19	2015-03-07	2015-03-10
3938	Re-entry - ACDC - 20	2015-04-24	2015-04-26
3938	Re-entry - ACDC - 21	2015-08-10	2015-08-11
7835	Re-entry - ACDC - 22	2015-05-15	2015-05-16
8197	Re-entry - ACDC - 23	2015-03-01	2015-03-02
8197	Re-entry - ACDC - 24	2015-03-21	2015-03-26
8197	Re-entry - ACDC - 25	2015-03-26	2015-03-27
8254	Re-entry - ACDC - 26	2015-02-21	2015-02-23
8254	Re-entry - ACDC - 27	2015-03-22	2015-04-03
8254	Re-entry - ACDC - 28	2015-06-02	2015-06-25
8905	Re-entry - ACDC - 29	2015-03-29	2015-04-04
8905	Re-entry - ACDC - 30	2015-04-29	2015-05-07
8905	Re-entry - ACDC - 31	2015-11-04	2015-11-11
1302	Re-entry - DCJ - 1	2015-03-05	2015-03-07
1302	Re-entry - DCJ - 2	2015-05-20	2015-07-28
2475	Re-entry - DCJ - 3	2015-09-28	2015-10-05
2928	Re-entry - DCJ - 4	2015-12-04	2015-12-05
1302	Re-entry - FCJ - 1	2015-05-10	2015-05-20
1302	Re-entry - FCJ - 2	2015-06-08	2015-06-12
1302	Re-entry - FCJ - 3	2015-10-05	2015-11-06
1553	Re-entry - FCJ - 4	2016-05-14	2016-05-16
1938	Re-entry - FCJ - 5	2015-04-16	2015-04-21
2117	Re-entry - FCJ - 6	2015-06-05	2015-10-06
2475	Re-entry - FCJ - 7	2015-12-16	2016-01-21
2475	Re-entry - FCJ - 8	2015-03-31	2015-04-07
2475	Re-entry - FCJ - 9	2015-08-25	2015-09-25
2475	Re-entry - FCJ - 10	2015-11-19	2015-11-23
2601	Re-entry - FCJ - 11	2014-12-17	2015-04-30
2718	Re-entry - FCJ - 12	2015-02-20	2015-03-28
2718	Re-entry - FCJ - 13	2015-06-30	2016-01-05
2928	Re-entry - FCJ - 14	2015-09-02	2015-12-02
2928	Re-entry - FCJ - 15	2015-12-13	2016-07-30
3110	Re-entry - FCJ - 16	2015-12-28	2016-02-05
3772	Re-entry - FCJ - 17	2015-07-09	2015-07-09
3938	Re-entry - FCJ - 18	2014-12-02	2015-02-06
3938	Re-entry - FCJ - 19	2015-03-10	2015-04-23
3938	Re-entry - FCJ - 20	2015-05-01	2015-06-04
3938	Re-entry - FCJ - 21	2015-08-25	2016-01-05
3950	Re-entry - FCJ - 22	2015-11-18	2015-12-18
4450	Re-entry - FCJ - 23	2015-07-25	2015-07-31
4450	Re-entry - FCJ - 24	2015-09-25	2015-09-26
4621	Re-entry - FCJ - 25	2014-12-02	2014-12-04
4621	Re-entry - FCJ - 26	2015-10-02	2015-10-08
5130	Re-entry - FCJ - 27	2015-06-28	2016-03-02
6163	Re-entry - FCJ - 28	2015-08-29	2015-09-04
7629	Re-entry - FCJ - 29	2015-05-04	2015-06-03
7629	Re-entry - FCJ - 30	2015-08-13	2015-09-15
7835	Re-entry - FCJ - 31	2015-12-16	2016-01-14
8197	Re-entry - FCJ - 32	2015-05-01	2016-02-06
8254	Re-entry - FCJ - 33	2015-02-23	2015-02-27
8262	Re-entry - FCJ - 34	2015-01-23	2015-02-21
8905	Re-entry - FCJ - 35	2015-10-05	2015-11-04
9835	Re-entry - FCJ - 36	2015-06-03	2015-06-04
9835	Re-entry - FCJ - 37	2015-09-01	2015-11-04
2	Release	2014-08-30
376	Release	2015-06-29
974	Release	2015-05-13
1302	Release	2015-02-20
1553	Release	2015-02-08
1728	Release	2015-02-08
1938	Release	2015-02-03
2117	Release	2015-03-03
2475	Release	2015-02-27
2601	Release	2014-10-24
2718	Release	2014-10-11
2928	Release	2015-07-20
3110	Release	2014-10-13
3466	Release	2014-10-17
3610	Release	2014-11-13
3769	Release	2014-11-06
3772	Release	2014-11-22
3938	Release	2014-11-11
3950	Release	2015-02-09
4153	Release	2015-03-23
4450	Release	2014-11-01
4569	Release	2014-12-05
4617	Release	2015-03-19
4621	Release	2014-10-30
4978	Release	2014-10-30
5130	Release	2015-01-03
6163	Release	2014-12-31
6310	Release	2014-10-12
6994	Release	2014-08-30
7212	Release	2015-02-07
7272	Release	2015-01-27
7629	Release	2014-12-31
7769	Release	2014-12-12
7835	Release	2015-03-07
7966	Release	2014-08-08
8130	Release	2014-12-23
8197	Release	2014-12-12
8254	Release	2014-09-03
8262	Release	2014-09-11
8354	Release	2014-09-04
8646	Release	2015-03-07
8660	Release	2014-08-23
8905	Release	2014-11-26
9835	Release	2014-12-29
974	Surv12mo - 1	2016-05-19
1302	Surv12mo - 2	2016-03-16
1938	Surv12mo - 3	2016-03-08
2475	Surv12mo - 4	2016-05-19
2601	Surv12mo - 5	2016-02-05
2928	Surv12mo - 6	2016-06-21
3110	Surv12mo - 7	2016-02-05
3466	Surv12mo - 8	2016-03-04
3938	Surv12mo - 9	2015-11-06
4153	Surv12mo - 10	2016-02-26
4617	Surv12mo - 11	2016-06-13
5130	Surv12mo - 12	2016-02-05
6310	Surv12mo - 13	2015-09-30
7212	Surv12mo - 14	2016-03-11
7629	Surv12mo - 15	2016-03-02
7835	Surv12mo - 16	2016-07-08
7966	Surv12mo - 17	2015-08-07
8197	Surv12mo - 18	2016-02-05
8254	Surv12mo - 19	2015-08-24
8354	Surv12mo - 20	2015-08-24
8660	Surv12mo - 21	2016-02-11
1938	Surv3mo - 1	2015-05-27
2117	Surv3mo - 2	2015-06-17
2601	Surv3mo - 3	2015-02-04
2928	Surv3mo - 4	2015-10-07
3110	Surv3mo - 5	2015-02-11
3466	Surv3mo - 6	2015-01-14
3769	Surv3mo - 7	2015-04-29
4153	Surv3mo - 8	2015-06-10
4978	Surv3mo - 9	2015-01-21
5130	Surv3mo - 10	2015-04-06
6310	Surv3mo - 11	2015-01-13
7272	Surv3mo - 12	2015-06-04
7629	Surv3mo - 13	2015-05-05
7966	Surv3mo - 14	2014-12-02
8130	Surv3mo - 15	2015-03-27
8197	Surv3mo - 16	2015-05-06
8254	Surv3mo - 17	2015-04-16
8262	Surv3mo - 18	2015-02-04
8354	Surv3mo - 19	2015-04-10
8646	Surv3mo - 20	2015-06-10
