# Supplementary material for: Jail, an unappreciated medical home: Assessing the feasibility of a strengths-based case management intervention to improve the care retention of HIV-infected persons once released from jail
Source: PLoS One. 2018 Mar 30;13(3):e0191643. doi: 10.1371/journal.pone.0191643 (PMC5877830; doi:10.1371/journal.pone.0191643)
Supplement: S4 File — (ZIP) [file pone.0191643.s004.zip]

Archive with 19 entries (16 files):
- SUCCESS_Protocols_IRBApprovalLetters/
- SUCCESS_Protocols_IRBApprovalLetters/.DS_Store
- __MACOSX/
- __MACOSX/SUCCESS_Protocols_IRBApprovalLetters/
- __MACOSX/SUCCESS_Protocols_IRBApprovalLetters/._.DS_Store
- SUCCESS_Protocols_IRBApprovalLetters/SUCCESS Protocol Approval Letter 2014.pdf
- __MACOSX/SUCCESS_Protocols_IRBApprovalLetters/._SUCCESS Protocol Approval Letter 2014.pdf
- SUCCESS_Protocols_IRBApprovalLetters/SUCCESS Protocol Approval Letter 2015.pdf
- __MACOSX/SUCCESS_Protocols_IRBApprovalLetters/._SUCCESS Protocol Approval Letter 2015.pdf
- SUCCESS_Protocols_IRBApprovalLetters/SUCCESS Protocol Approval Letter 2016.pdf
- __MACOSX/SUCCESS_Protocols_IRBApprovalLetters/._SUCCESS Protocol Approval Letter 2016.pdf
- SUCCESS_Protocols_IRBApprovalLetters/SUCCESS_IRBProtocol_June2013.docx
- __MACOSX/SUCCESS_Protocols_IRBApprovalLetters/._SUCCESS_IRBProtocol_June2013.docx
- SUCCESS_Protocols_IRBApprovalLetters/SUCCESS_IRBProtocol_March2015.docx
- __MACOSX/SUCCESS_Protocols_IRBApprovalLetters/._SUCCESS_IRBProtocol_March2015.docx
- SUCCESS_Protocols_IRBApprovalLetters/SUCCESS_IRBprotocol_May2014.pdf
- __MACOSX/SUCCESS_Protocols_IRBApprovalLetters/._SUCCESS_IRBprotocol_May2014.pdf
- SUCCESS_Protocols_IRBApprovalLetters/SUCCESS_IRBprotocol_Sept2014.docx
- __MACOSX/SUCCESS_Protocols_IRBApprovalLetters/._SUCCESS_IRBprotocol_Sept2014.docx
